# Supplementary material for: P2Y12 receptor blockers are anti-inflammatory drugs inhibiting both circulating monocytes and macrophages including THP-1 cells
Source: Sci Rep. 2021 Aug 31;11:17459. doi: 10.1038/s41598-021-95710-3 (PMC8408182; doi:10.1038/s41598-021-95710-3)
Supplement: Supplementary file 3 — Supplementary Table S2. [file 41598_2021_95710_MOESM3_ESM.xlsx]

## Sheet: Supplementary Table S2
p-value	regulation	Symbol	Definition
0.00252762	up	HIPK2	Homo sapiens homeodomain interacting protein kinase 2 (HIPK2), mRNA.
0.00790652	up	ARHGAP22	Homo sapiens Rho GTPase activating protein 22 (ARHGAP22), mRNA.
0.0283541	up	CCL3L1	Homo sapiens chemokine (C-C motif) ligand 3-like 1 (CCL3L1), mRNA.
0.0105967	up	TGFB3	Homo sapiens transforming growth factor, beta 3 (TGFB3), mRNA.
0.00840087	up	RGS16	Homo sapiens regulator of G-protein signalling 16 (RGS16), mRNA.
0.0383614	up	CCL1	Homo sapiens chemokine (C-C motif) ligand 1 (CCL1), mRNA.
0.0178933	up	GIMAP8	Homo sapiens GTPase, IMAP family member 8 (GIMAP8), mRNA.
0.0033902	up	IER3	Homo sapiens immediate early response 3 (IER3), mRNA.
0.000807094	up	PNPLA2	Homo sapiens patatin-like phospholipase domain containing 2 (PNPLA2), mRNA.
0.0057724	up	KCNG1	Homo sapiens potassium voltage-gated channel, subfamily G, member 1 (KCNG1), mRNA.
0.015495	up	HS3ST3A1	Homo sapiens heparan sulfate (glucosamine) 3-O-sulfotransferase 3A1 (HS3ST3A1), mRNA.
0.00407301	up	TFAP2A	Homo sapiens transcription factor AP-2 alpha (activating enhancer binding protein 2 alpha) (TFAP2A), transcript variant 3, mRNA.
0.0183067	up	OLIG2	Homo sapiens oligodendrocyte lineage transcription factor 2 (OLIG2), mRNA.
0.01142	up	CD82	Homo sapiens CD82 molecule (CD82), transcript variant 2, mRNA.
0.0173357	up	ECGF1	Homo sapiens endothelial cell growth factor 1 (platelet-derived) (ECGF1), mRNA.
0.00534531	up	NFKBIB	Homo sapiens nuclear factor of kappa light polypeptide gene enhancer in B-cells inhibitor, beta (NFKBIB), transcript variant 1, mRNA.
0.0423584	up	ADAMDEC1	Homo sapiens ADAM-like, decysin 1 (ADAMDEC1), mRNA.
0.00370001	up	ZC3H12A	Homo sapiens zinc finger CCCH-type containing 12A (ZC3H12A), mRNA.
0.00406285	up	PPARD	Homo sapiens peroxisome proliferative activated receptor, delta (PPARD), transcript variant 1, mRNA.
0.0298384	up	TNF	Homo sapiens tumor necrosis factor (TNF superfamily, member 2) (TNF), mRNA.
0.0331289	up	SDC4	Homo sapiens syndecan 4 (SDC4), mRNA.
0.0276766	up	MTE	Homo sapiens metallothionein E (MTE), mRNA.
0.0249068	up	CCL3L3	Homo sapiens chemokine (C-C motif) ligand 3-like 3 (CCL3L3), mRNA.
0.0324952	up	EBI3	Homo sapiens Epstein-Barr virus induced 3 (EBI3), mRNA.
0.00518735	up	SEMA4A	Homo sapiens sema domain, immunoglobulin domain (Ig), transmembrane domain (TM) and short cytoplasmic domain, (semaphorin) 4A (SEMA4A), mRNA.
0.000717839	up	VEGFA	Homo sapiens vascular endothelial growth factor A (VEGFA), transcript variant 3, mRNA.
0.00825749	up	ALDH3B1	Homo sapiens aldehyde dehydrogenase 3 family, member B1 (ALDH3B1), transcript variant 1, mRNA.
0.00874645	up	CCL4L2	Homo sapiens chemokine (C-C motif) ligand 4-like 2 (CCL4L2), mRNA.
0.0336918	up	BCL11A	Homo sapiens B-cell CLL/lymphoma 11A (zinc finger protein) (BCL11A), transcript variant 1, mRNA.
0.0353348	up	NCF1C	Homo sapiens neutrophil cytosolic factor 1C pseudogene (NCF1C), non-coding RNA.
0.0013964	up	SBNO2	Homo sapiens strawberry notch homolog 2 (Drosophila) (SBNO2), transcript variant 1, mRNA.
0.0138763	up	COL6A2	Homo sapiens collagen, type VI, alpha 2 (COL6A2), transcript variant 2C2, mRNA.
0.0198089	up	SOD2	Homo sapiens superoxide dismutase 2, mitochondrial (SOD2), nuclear gene encoding mitochondrial protein, transcript variant 3, mRNA.
0.0281908	up	CCL4L1	Homo sapiens chemokine (C-C motif) ligand 4-like 1 (CCL4L1), mRNA.
0.000750225	up	A4GALT	Homo sapiens alpha 1,4-galactosyltransferase (A4GALT), mRNA.
0.00325803	up	SMOX	Homo sapiens spermine oxidase (SMOX), transcript variant 2, mRNA.
0.0415448	up	FCRLA	Homo sapiens Fc receptor-like A (FCRLA), mRNA.
0.0187536	up	MFSD2	Homo sapiens major facilitator superfamily domain containing 2 (MFSD2), mRNA.
0.0139126	up	SOD2	Homo sapiens superoxide dismutase 2, mitochondrial (SOD2), nuclear gene encoding mitochondrial protein, transcript variant 2, mRNA.
0.0178116	up	CXCR5	Homo sapiens chemokine (C-X-C motif) receptor 5 (CXCR5), transcript variant 2, mRNA.
0.00881672	up	RNF14	Homo sapiens ring finger protein 14 (RNF14), transcript variant 5, mRNA.
0.00183824	up	IFT122	Homo sapiens intraflagellar transport 122 homolog (Chlamydomonas) (IFT122), transcript variant 2, mRNA.
0.0212676	up	CCL20	Homo sapiens chemokine (C-C motif) ligand 20 (CCL20), mRNA.
0.00723816	up	UCN2	Homo sapiens urocortin 2 (UCN2), mRNA.
0.0249287	up	CCL3L1	Homo sapiens chemokine (C-C motif) ligand 3-like 1 (CCL3L1), mRNA.
0.0272169	up	LEPREL1	Homo sapiens leprecan-like 1 (LEPREL1), mRNA.
0.00360672	up	FGFRL1	Homo sapiens fibroblast growth factor receptor-like 1 (FGFRL1), transcript variant 3, mRNA.
0.0311799	up	TWIST1	Homo sapiens twist homolog 1 (Drosophila) (TWIST1), mRNA.
0.000623507	up	LOC283050	Homo sapiens hypothetical protein LOC283050 (LOC283050), mRNA.
0.0147942	up	TRAF1	Homo sapiens TNF receptor-associated factor 1 (TRAF1), mRNA.
0.0111647	up	ICAM5	Homo sapiens intercellular adhesion molecule 5, telencephalin (ICAM5), mRNA.
0.0146965	up	OTUB1	Homo sapiens OTU domain, ubiquitin aldehyde binding 1 (OTUB1), mRNA.
0.0280981	up	BIRC3	Homo sapiens baculoviral IAP repeat-containing 3 (BIRC3), transcript variant 1, mRNA.
0.00457545	up	HES4	Homo sapiens hairy and enhancer of split 4 (Drosophila) (HES4), mRNA.
0.0347038	up	SCG5	Homo sapiens secretogranin V (7B2 protein) (SCG5), mRNA.
0.0235967	up	SRC	Homo sapiens v-src sarcoma (Schmidt-Ruppin A-2) viral oncogene homolog (avian) (SRC), transcript variant 2, mRNA.
0.0362501	up	MAP1LC3A	Homo sapiens microtubule-associated protein 1 light chain 3 alpha (MAP1LC3A), transcript variant 2, mRNA.
0.0408553	up	MX2	Homo sapiens myxovirus (influenza virus) resistance 2 (mouse) (MX2), mRNA.
0.00150672	up	MAFF	Homo sapiens v-maf musculoaponeurotic fibrosarcoma oncogene homolog F (avian) (MAFF), transcript variant 1, mRNA.
0.019223	up	EPSTI1	Homo sapiens epithelial stromal interaction 1 (breast) (EPSTI1), transcript variant 2, mRNA.
0.0308731	up	CXCL1	Homo sapiens chemokine (C-X-C motif) ligand 1 (melanoma growth stimulating activity, alpha) (CXCL1), mRNA.
0.00650085	up	CYP4B1	Homo sapiens cytochrome P450, family 4, subfamily B, polypeptide 1 (CYP4B1), mRNA.
0.000304127	up	PC	Homo sapiens pyruvate carboxylase (PC), nuclear gene encoding mitochondrial protein, transcript variant A, mRNA.
0.0396177	up	LOC728510	Homo sapiens hypothetical LOC728510, mRNA.
0.0300795	up	S100A8	Homo sapiens S100 calcium binding protein A8 (S100A8), mRNA.
0.0219007	up	SLC2A6	Homo sapiens solute carrier family 2 (facilitated glucose transporter), member 6 (SLC2A6), mRNA.
0.00098787	up	THBS4	Homo sapiens thrombospondin 4 (THBS4), mRNA.
0.00672157	up	BCL3	Homo sapiens B-cell CLL/lymphoma 3 (BCL3), mRNA.
0.00235646	up	GPR35	Homo sapiens G protein-coupled receptor 35 (GPR35), mRNA.
0.0207051	up	LOC728835	Homo sapiens similar to cytokine, transcript variant 3 (LOC728835), mRNA.
0.0406597	up	IGFBP3	Homo sapiens insulin-like growth factor binding protein 3 (IGFBP3), transcript variant 2, mRNA.
0.0265563	up	CCL3	Homo sapiens chemokine (C-C motif) ligand 3 (CCL3), mRNA.
0.0292136	up	LOC338758	Homo sapiens hypothetical protein LOC338758 (LOC338758), mRNA.
0.0261327	up	MARCKSL1	Homo sapiens MARCKS-like 1 (MARCKSL1), mRNA.
0.0441514	up	IGFBP3	Homo sapiens insulin-like growth factor binding protein 3 (IGFBP3), transcript variant 1, mRNA.
0.00100282	up	FOSL1	Homo sapiens FOS-like antigen 1 (FOSL1), mRNA.
0.0127567	up	CACNA1E	Homo sapiens calcium channel, voltage-dependent, R type, alpha 1E subunit (CACNA1E), mRNA.
0.00181504	up	MAFF	Homo sapiens v-maf musculoaponeurotic fibrosarcoma oncogene homolog F (avian) (MAFF), transcript variant 1, mRNA.
0.0134289	up	COL6A1	Homo sapiens collagen, type VI, alpha 1 (COL6A1), mRNA.
0.0331597	down	CNPY3	Homo sapiens canopy 3 homolog (zebrafish) (CNPY3), mRNA.
0.0255077	down	HNRNPA1	Homo sapiens heterogeneous nuclear ribonucleoprotein A1 (HNRNPA1), transcript variant 2, mRNA.
0.041617	down	TCF12	Homo sapiens transcription factor 12 (TCF12), transcript variant 2, mRNA.
0.00252412	down	LRRC8C	Homo sapiens leucine rich repeat containing 8 family, member C (LRRC8C), mRNA.
0.0497719	down	GSTM1	Homo sapiens glutathione S-transferase M1 (GSTM1), transcript variant 1, mRNA.
0.00684164	down	HSD11B1	Homo sapiens hydroxysteroid (11-beta) dehydrogenase 1 (HSD11B1), transcript variant 1, mRNA.
0.0315034	down	FAM84B	Homo sapiens family with sequence similarity 84, member B (FAM84B), mRNA.
0.013733	down	NCALD	Homo sapiens neurocalcin delta (NCALD), mRNA.
0.0134082	down	MGC39900	Homo sapiens hypothetical protein MGC39900 (MGC39900), mRNA.
0.0283103	down	TCEA1	Homo sapiens transcription elongation factor A (SII), 1 (TCEA1), transcript variant 2, mRNA.
0.0154489	down	ITGB1	Homo sapiens integrin, beta 1 (fibronectin receptor, beta polypeptide, antigen CD29 includes MDF2, MSK12) (ITGB1), transcript variant 1D, mRNA.
0.0167376	down	EIF4H	Homo sapiens similar to Eukaryotic translation initiation factor 4H (eIF-4H) (Williams-Beuren syndrome chromosome region 1 protein homolog), transcript variant 2 (LOC653994), mRNA.
0.00333991	down	ARPC1B	Homo sapiens actin related protein 2/3 complex, subunit 1B, 41kDa (ARPC1B), mRNA.
0.0226304	down	IRF8	Homo sapiens interferon regulatory factor 8 (IRF8), mRNA.
0.0151689	down	PSMC4	Homo sapiens proteasome (prosome, macropain) 26S subunit, ATPase, 4 (PSMC4), transcript variant 1, mRNA.
0.00423217	down	C10orf26	Homo sapiens chromosome 10 open reading frame 26 (C10orf26), transcript variant 1, mRNA.
0.0313392	down	MELK	Homo sapiens maternal embryonic leucine zipper kinase (MELK), mRNA.
0.00599243	down	MBNL1	Homo sapiens muscleblind-like (Drosophila) (MBNL1), transcript variant 5, mRNA.
0.0242118	down	TM6SF1	Homo sapiens transmembrane 6 superfamily member 1 (TM6SF1), mRNA.
0.0319141	down	MAP3K7	Homo sapiens mitogen-activated protein kinase kinase kinase 7 (MAP3K7), transcript variant D, mRNA.
0.0410506	down	DDIT4L	Homo sapiens DNA-damage-inducible transcript 4-like (DDIT4L), mRNA.
0.0279779	down	B3GNT2	Homo sapiens UDP-GlcNAc:betaGal beta-1,3-N-acetylglucosaminyltransferase 2 (B3GNT2), mRNA.
0.0184936	down	GNG10	Homo sapiens guanine nucleotide binding protein (G protein), gamma 10 (GNG10), mRNA.
0.0312268	down	MAD2L1BP	Homo sapiens MAD2L1 binding protein (MAD2L1BP), transcript variant 2, mRNA.
0.012212	down	CHODL	Homo sapiens chondrolectin (CHODL), mRNA.
0.00169513	down	CBWD5	Homo sapiens COBW domain containing 5 (CBWD5), mRNA.
0.012881	down	FCGR1A	Homo sapiens Fc fragment of IgG, high affinity Ia, receptor (CD64) (FCGR1A), mRNA.
0.00595929	down	TUBB6	Homo sapiens tubulin, beta 6 (TUBB6), mRNA.
0.0443617	down	MS4A6A	Homo sapiens membrane-spanning 4-domains, subfamily A, member 6A (MS4A6A), transcript variant 3, mRNA.
0.0205096	down	TBL1XR1	Homo sapiens transducin (beta)-like 1X-linked receptor 1 (TBL1XR1), mRNA.
0.000498058	down	BRCA1	Homo sapiens breast cancer 1, early onset (BRCA1), transcript variant BRCA1-delta11b, mRNA.
0.0167794	down	THOC3	Homo sapiens THO complex 3 (THOC3), mRNA.
0.0311185	down	RCAN1	Homo sapiens regulator of calcineurin 1 (RCAN1), transcript variant 3, mRNA.
0.00818783	down	LOC100132717	Homo sapiens hypothetical protein LOC100132717 (LOC100132717), mRNA.
0.0319429	down	ITGB1	Homo sapiens integrin, beta 1 (fibronectin receptor, beta polypeptide, antigen CD29 includes MDF2, MSK12) (ITGB1), transcript variant 1C-2, mRNA.
0.0483571	down	ICAM2	Homo sapiens intercellular adhesion molecule 2 (ICAM2), transcript variant 1, mRNA.
9.73603e-06	down	PTPLA	Homo sapiens protein tyrosine phosphatase-like (proline instead of catalytic arginine), member A (PTPLA), mRNA.
0.0413722	down	ANXA2	Homo sapiens annexin A2 (ANXA2), transcript variant 2, mRNA.
0.0293891	down	RNFT1	Homo sapiens ring finger protein, transmembrane 1 (RNFT1), mRNA.
0.0140145	down	ERP29	Homo sapiens endoplasmic reticulum protein 29 (ERP29), transcript variant 1, mRNA.
0.0494143	down	GCNT1	Homo sapiens glucosaminyl (N-acetyl) transferase 1, core 2 (beta-1,6-N-acetylglucosaminyltransferase) (GCNT1), transcript variant 4, mRNA.
0.0490263	down	CD36	Homo sapiens CD36 molecule (thrombospondin receptor) (CD36), transcript variant 1, mRNA.
0.00573852	down	SNURF	Homo sapiens SNRPN upstream reading frame (SNURF), transcript variant 1, mRNA.
0.0142277	down	CKAP2	Homo sapiens cytoskeleton associated protein 2 (CKAP2), transcript variant 2, mRNA.
0.0116514	down	CDC2	Homo sapiens cell division cycle 2, G1 to S and G2 to M (CDC2), transcript variant 1, mRNA.
0.0257251	down	HM13	Homo sapiens histocompatibility (minor) 13 (HM13), transcript variant 2, mRNA.
0.0143268	down	GPSM2	Homo sapiens G-protein signalling modulator 2 (AGS3-like, C. elegans) (GPSM2), mRNA.
0.00715184	down	BMI1	Homo sapiens BMI1 polycomb ring finger oncogene (BMI1), mRNA.
0.0480048	down	TMEM154	Homo sapiens transmembrane protein 154 (TMEM154), mRNA.
0.0219989	down	PTP4A3	Homo sapiens protein tyrosine phosphatase type IVA, member 3 (PTP4A3), transcript variant 2, mRNA.
3.23138e-07	down	PDE7B	Homo sapiens phosphodiesterase 7B (PDE7B), mRNA.
0.0459352	down	RBM4	Homo sapiens RNA binding motif protein 4 (RBM4), mRNA.
0.0292165	down	YME1L1	Homo sapiens YME1-like 1 (S. cerevisiae) (YME1L1), nuclear gene encoding mitochondrial protein, transcript variant 2, mRNA.
0.00984484	down	AHA1	Homo sapiens peptidase (prosome, macropain) 26S subunit, ATPase 1, mRNA.
0.0102302	down	OGT	Homo sapiens O-linked N-acetylglucosamine (GlcNAc) transferase (UDP-N-acetylglucosamine:polypeptide-N-acetylglucosaminyl transferase) (OGT), transcript variant 1, mRNA.
0.0355859	down	GPNMB	Homo sapiens glycoprotein (transmembrane) nmb (GPNMB), transcript variant 2, mRNA.
0.0065695	down	HOMER2	Homo sapiens homer homolog 2 (Drosophila) (HOMER2), transcript variant 4, mRNA.
0.0264494	down	LOC653479	Homo sapiens similar to mitochondrial ribosomal protein L45 (LOC653479), mRNA.
0.0235778	down	JAK1	Homo sapiens Janus kinase 1 (JAK1), mRNA.
0.0104565	down	LOC399942	Homo sapiens similar to Tubulin alpha-2 chain (Alpha-tubulin 2), transcript variant 5 (LOC399942), mRNA.
0.0010506	down	MS4A6A	Homo sapiens membrane-spanning 4-domains, subfamily A, member 6A (MS4A6A), transcript variant 3, mRNA.
0.0343716	down	PRICKLE1	Homo sapiens prickle homolog 1 (Drosophila) (PRICKLE1), mRNA.
0.0069078	down	CCNC	Homo sapiens cyclin C (CCNC), transcript variant 1, mRNA.
0.00613386	down	HNRNPK	Homo sapiens heterogeneous nuclear ribonucleoprotein K (HNRNPK), mRNA.
0.00381061	down	CAT	Homo sapiens catalase (CAT), mRNA.
0.0212197	down	CCDC109B	Homo sapiens coiled-coil domain containing 109B (CCDC109B), mRNA.
0.00757541	down	NPDC1	Homo sapiens neural proliferation, differentiation and control, 1 (NPDC1), mRNA.
0.00463548	down	CD151	Homo sapiens CD151 molecule (Raph blood group) (CD151), transcript variant 4, mRNA.
0.000586354	down	NCAPG2	Homo sapiens non-SMC condensin II complex, subunit G2 (NCAPG2), mRNA.
0.0108154	down	PGAM4	Homo sapiens similar to phosphoglycerate mutase processed protein (PGAM4), mRNA.
0.00578777	down	ENSA	Homo sapiens endosulfine alpha (ENSA), transcript variant 8, mRNA.
0.000463536	down	FAR2	Homo sapiens fatty acyl CoA reductase 2 (FAR2), mRNA.
0.0275302	down	MGAT2	Homo sapiens mannosyl (alpha-1,6-)-glycoprotein beta-1,2-N-acetylglucosaminyltransferase (MGAT2), transcript variant 2, mRNA.
0.0126698	down	ATG4B	Homo sapiens ATG4 autophagy related 4 homolog B (S. cerevisiae) (ATG4B), transcript variant 2, mRNA.
0.0425296	down	LNPEP	Homo sapiens LNPEP (Leucyl-cystinyl aminopeptidase) LNPEP
0.0433039	down	GPR89C	Homo sapiens G protein-coupled receptor 89C (GPR89C), mRNA.
0.0059858	down	AP1S1	Homo sapiens adaptor-related protein complex 1, sigma 1 subunit (AP1S1), transcript variant 2, mRNA.
0.0150352	down	RPSA	Homo sapiens similar to laminin receptor 1 (ribosomal protein SA) (RPSA), mRNA.
0.0165759	down	PLS3	Homo sapiens plastin 3 (T isoform) (PLS3), mRNA.
0.0382907	down	TMEM154	Homo sapiens transmembrane protein 154 (TMEM154), mRNA.
0.0125802	down	UTS2	Homo sapiens urotensin 2 (UTS2), transcript variant 1, mRNA.
0.0401682	down	MELK	Homo sapiens maternal embryonic leucine zipper kinase (MELK), mRNA.
0.01164	down	C15orf23	Homo sapiens chromosome 15 open reading frame 23 (C15orf23), mRNA.
0.0412665	down	CCNC	Homo sapiens cyclin C (CCNC), transcript variant 2, mRNA.
0.00359698	down	SNRPN	Homo sapiens small nuclear ribonucleoprotein polypeptide N (SNRPN), transcript variant 3, mRNA.
0.0255131	down	CDC25A	Homo sapiens cell division cycle 25 homolog A (S. pombe) (CDC25A), transcript variant 1, mRNA.
0.0304312	down	RHOT1	Homo sapiens ras homolog gene family, member T1 (RHOT1), transcript variant 2, mRNA.
0.00407238	down	PLAC8	Homo sapiens placenta-specific 8 (PLAC8), mRNA.
0.0249675	down	MSR1	Homo sapiens macrophage scavenger receptor 1 (MSR1), transcript variant SR-AIII, mRNA.
0.0357908	down	CENPA	Homo sapiens centromere protein A (CENPA), transcript variant 2, mRNA.
0.0269669	down	CCT6A	Homo sapiens chaperonin containing TCP1, subunit 6A (zeta 1) (CCT6A), transcript variant 1, mRNA.
0.0120373	down	ALDOA	Homo sapiens aldolase A, fructose-bisphosphate (ALDOA), transcript variant 2, mRNA.
0.0282853	down	UBE2E3	Homo sapiens ubiquitin-conjugating enzyme E2E 3 (UBC4/5 homolog, yeast) (UBE2E3), transcript variant 1, mRNA.
0.0248199	down	CTSC	Homo sapiens cathepsin C (CTSC), transcript variant 1, mRNA.
0.0365753	down	TSNAX	Homo sapiens translin-associated factor X (TSNAX), mRNA.
0.00894765	down	SHMT1	Homo sapiens serine hydroxymethyltransferase 1 (soluble) (SHMT1), transcript variant 1, mRNA.
0.0122441	down	FCGR1B	Homo sapiens Fc fragment of IgG, high affinity Ib, receptor (CD64) (FCGR1B), transcript variant 1, mRNA.
0.0275876	down	CDK5R1	Homo sapiens cyclin-dependent kinase 5, regulatory subunit 1 (p35) (CDK5R1), mRNA.
0.00608022	down	TCP1	Homo sapiens t-complex 1 (TCP1), transcript variant 1, mRNA.
0.0457172	down	SELENOT	Homo sapiens Thioredoxin reductase-like selenoprotein T (SELENOT), mRNA.
0.0135293	down	KLF4	Homo sapiens Kruppel-like factor 4 (gut) (KLF4), mRNA.
0.0039818	down	GIT2	Homo sapiens G protein-coupled receptor kinase interactor 2 (GIT2), transcript variant 3, mRNA.
0.00576101	down	VCL	Homo sapiens vinculin (VCL), transcript variant 2, mRNA.
2.37198e-06	down	RBL1	Homo sapiens retinoblastoma-like 1 (p107) (RBL1), transcript variant 1, mRNA.
0.0201868	down	CDCA2	Homo sapiens cell division cycle associated 2 (CDCA2), mRNA.
8.93602e-05	down	PPIC	Homo sapiens peptidylprolyl isomerase C (cyclophilin C) (PPIC), mRNA.
0.0371034	down	LOC100133923	Homo sapiens similar to UPF0634 protein C (LOC100133923), mRNA.
0.0327242	down	ZWINT	Homo sapiens ZW10 interactor (ZWINT), transcript variant 3, mRNA.
0.0345854	down	ERLIN2	Homo sapiens ER lipid raft associated 2 (ERLIN2), transcript variant 3, mRNA.
0.0341388	down	MSH5	Homo sapiens mutS homolog 5 (E. coli) (MSH5), transcript variant 4, mRNA.
0.00347894	down	PSMB8	Homo sapiens proteasome (prosome, macropain) subunit, beta type, 8 (large multifunctional peptidase 7) (PSMB8), transcript variant 2, mRNA.
0.034332	down	C7orf28B	Homo sapiens chromosome 7 open reading frame 28B (C7orf28B), mRNA.
0.0210731	down	CASC4	Homo sapiens cancer susceptibility candidate 4 (CASC4), transcript variant 2, mRNA.
0.0241347	down	PHACTR3	Homo sapiens phosphatase and actin regulator 3 (PHACTR3), transcript variant 3, mRNA.
0.00240819	down	C3orf38	Homo sapiens chromosome 3 open reading frame 38 (C3orf38), mRNA.
0.0187968	down	TMEM173	Homo sapiens transmembrane protein 173 (TMEM173), nuclear gene encoding mitochondrial protein, mRNA.
0.0263823	down	CCNT2	Homo sapiens cyclin T2 (CCNT2), transcript variant b, mRNA.
0.0125318	down	JAZF1	Homo sapiens JAZF zinc finger 1 (JAZF1), mRNA.
0.00302714	down	LOC728877	Homo sapiens misc_RNA (LOC728877), miscRNA.
0.0127896	down	CTNNB1	Homo sapiens catenin (cadherin-associated protein), beta 1, 88kDa (CTNNB1), transcript variant 2, mRNA.
0.00428195	down	FAF1	Homo sapiens Fas (TNFRSF6) associated factor 1 (FAF1), mRNA.
0.0174201	down	LOC641849	Homo sapiens similar to 40S ribosomal protein S3a (V-fos transformation effector protein) (LOC641849), mRNA.
0.00500261	down	AGPAT2	Homo sapiens 1-acylglycerol-3-phosphate O-acyltransferase 2 (lysophosphatidic acid acyltransferase, beta) (AGPAT2), transcript variant 1, mRNA.
0.0388723	down	LOC644739	Homo sapiens similar to Wiskott-Aldrich syndrome protein family member 4 (WASP-family protein member 4), transcript variant 2 (LOC644739), mRNA.
0.0170652	down	ZC3H14	Homo sapiens zinc finger CCCH-type containing 14 (ZC3H14), transcript variant 2, mRNA.
0.0434478	down	GATM	Homo sapiens glycine amidinotransferase (L-arginine:glycine amidinotransferase) (GATM), nuclear gene encoding mitochondrial protein, mRNA.
0.0250991	down	PGAM1	Homo sapiens phosphoglycerate mutase 1 (brain) (PGAM1), mRNA.
0.0127456	down	IRAK1BP1	Homo sapiens interleukin-1 receptor-associated kinase 1 binding protein 1 (IRAK1BP1), mRNA.
0.0198689	down	LOC728059	Homo sapiens misc_RNA (LOC728059), miscRNA.
0.0210203	down	PTP4A3	Homo sapiens protein tyrosine phosphatase type IVA, member 3 (PTP4A3), transcript variant 2, mRNA.
0.0272702	down	PHACTR3	Homo sapiens phosphatase and actin regulator 3 (PHACTR3), transcript variant 3, mRNA.
0.00499996	down	PHYH	Homo sapiens phytanoyl-CoA 2-hydroxylase (PHYH), transcript variant 1, mRNA.
0.0485665	down	TMED10	Homo sapiens transmembrane emp24-like trafficking protein 10 (yeast) (TMED10), mRNA.
0.012644	down	APOBEC3G	Homo sapiens apolipoprotein B mRNA editing enzyme, catalytic polypeptide-like 3G (APOBEC3G), mRNA.
0.0104742	down	GFI1	Homo sapiens growth factor independent 1 transcription repressor (GFI1), mRNA.
0.0186111	down	RAD51AP1	Homo sapiens RAD51 associated protein 1 (RAD51AP1), mRNA.
0.0158956	down	LOXL4	Homo sapiens lysyl oxidase-like 4 (LOXL4), mRNA.
0.0152735	down	LOC100134711	Homo sapiens hypothetical protein LOC100134711 (LOC100134711), mRNA.
0.00377903	down	ENSA	Homo sapiens endosulfine alpha (ENSA), transcript variant 2, mRNA.
0.0198868	down	GPX7	Homo sapiens glutathione peroxidase 7 (GPX7), mRNA.
0.0451384	down	DYSF	Homo sapiens dysferlin, limb girdle muscular dystrophy 2B (autosomal recessive) (DYSF), mRNA.
0.0330897	down	TROVE2	Homo sapiens TROVE domain family, member 2 (TROVE2), transcript variant 3, mRNA.
0.0453964	down	HAT1	Homo sapiens histone acetyltransferase 1 (HAT1), transcript variant 1, mRNA.
0.00795729	down	CTNNB1	Homo sapiens catenin (cadherin-associated protein), beta 1, 88kDa (CTNNB1), transcript variant 2, mRNA.
0.00908738	down	STMN1	Homo sapiens stathmin 1 (STMN1), transcript variant 3, mRNA.
0.0136986	down	C17orf60	Homo sapiens chromosome 17 open reading frame 60 (C17orf60), mRNA.
0.0110354	down	EIF4G2	Homo sapiens eukaryotic translation initiation factor 4 gamma, 2 (EIF4G2), transcript variant 1, mRNA.
0.0479233	down	MIR886	Homo sapiens microRNA 886 (MIR886), microRNA.
0.00280408	down	TUBA1A	Homo sapiens tubulin, alpha 1a (TUBA1A), mRNA.
0.0452369	down	G3BP2	Homo sapiens GTPase activating protein (SH3 domain) binding protein 2 (G3BP2), transcript variant 3, mRNA.
0.0335874	down	MSR1	Homo sapiens macrophage scavenger receptor 1 (MSR1), transcript variant SR-AI, mRNA.
0.00551346	down	BMP8B	Homo sapiens bone morphogenetic protein 8b (BMP8B), mRNA.
0.039744	down	MAP4K1	Homo sapiens mitogen-activated protein kinase kinase kinase kinase 1 (MAP4K1), transcript variant 1, mRNA.
0.0298033	down	FLJ14213	Homo sapiens protor-2 (FLJ14213), mRNA.
0.000143252	down	CD302	Homo sapiens CD302 molecule (CD302), mRNA.
0.00768426	down	CCNE2	Homo sapiens cyclin E2 (CCNE2), transcript variant 2, mRNA.
0.001986	down	C4orf27	Homo sapiens chromosome 4 open reading frame 27 (C4orf27), mRNA.
0.00600005	down	PLAC8	Homo sapiens placenta-specific 8 (PLAC8), mRNA.
0.000191176	down	ORC6L	Homo sapiens origin recognition complex, subunit 6 like (yeast) (ORC6L), mRNA.
0.0185365	down	SNRPN	Homo sapiens small nuclear ribonucleoprotein polypeptide N (SNRPN), transcript variant 3, mRNA.
0.0186617	down	PSAT1	Homo sapiens phosphoserine aminotransferase 1 (PSAT1), transcript variant 2, mRNA.
0.0180126	down	WDR1	Homo sapiens WD repeat domain 1 (WDR1), transcript variant 1, mRNA.
0.0302338	down	LOC648695	Homo sapiens similar to retinoblastoma binding protein 4, transcript variant 5 (LOC648695), mRNA.
0.0244626	down	C1orf43	Homo sapiens chromosome 1 open reading frame 43 (C1orf43), transcript variant 1, mRNA.
0.0161076	down	ACOT1	Homo sapiens acyl-CoA thioesterase 1 (ACOT1), mRNA.
0.000354122	down	CDKN2C	Homo sapiens cyclin-dependent kinase inhibitor 2C (p18, inhibits CDK4) (CDKN2C), transcript variant 2, mRNA.
0.00606546	down	PLD1	Homo sapiens phospholipase D1, phosphatidylcholine-specific (PLD1), mRNA.
0.00779831	down	NCAM2	Homo sapiens neural cell adhesion molecule 2 (NCAM2), mRNA.
0.039048	down	LBR	Homo sapiens lamin B receptor (LBR), transcript variant 1, mRNA.
0.0165008	down	KIAA0101	Homo sapiens KIAA0101 (KIAA0101), transcript variant 1, mRNA.
0.0275123	down	SON	Homo sapiens SON DNA binding protein (SON), transcript variant f, mRNA.
0.0229143	down	MATR3	Homo sapiens matrin 3 (MATR3), transcript variant 1, mRNA.
0.0466103	down	TSC22D1	Homo sapiens TSC22 domain family, member 1 (TSC22D1), transcript variant 2, mRNA.
0.00970183	down	ADAM10	Homo sapiens ADAM metallopeptidase domain 10 (ADAM10), mRNA.
0.010207	down	DCK	Homo sapiens deoxycytidine kinase (DCK), mRNA.
0.0258136	down	AKAP7	Homo sapiens A kinase (PRKA) anchor protein 7 (AKAP7), transcript variant alpha, mRNA.
0.0232777	down	ASAP2	Homo sapiens ArfGAP with SH3 domain, ankyrin repeat and PH domain 2 (ASAP2), transcript variant 1, mRNA.
0.0121671	down	NGRN	Homo sapiens neugrin, neurite outgrowth associated (NGRN), transcript variant 1, mRNA.
0.0275653	down	PSMC4	Homo sapiens proteasome (prosome, macropain) 26S subunit, ATPase, 4 (PSMC4), transcript variant 1, mRNA.
0.0355444	down	LOC653226	Homo sapiens similar to Signal recognition particle 9 kDa protein (SRP9) (LOC653226), mRNA.
0.0262278	down	LOC731777	Homo sapiens similar to heat shock 70kD protein binding protein (LOC731777), mRNA.
0.030422	down	FCGR1C	Homo sapiens Fc fragment of IgG, high affinity Ic, receptor (CD64) (FCGR1C), mRNA.
0.00475799	down	LOC645693	Homo sapiens misc_RNA (LOC645693), miscRNA.
0.0174259	down	CRTAP	Homo sapiens cartilage associated protein (CRTAP), mRNA.
0.0012583	down	FNTA	Homo sapiens farnesyltransferase, CAAX box, alpha (FNTA), transcript variant 1, mRNA.
0.00897912	down	SNORD89	Homo sapiens small nucleolar RNA, C/D box 89 (SNORD89), small nucleolar RNA.
0.00488721	down	AKIRIN1	Homo sapiens akirin 1 (AKIRIN1), mRNA.
0.0289523	down	PGAM4	Homo sapiens phosphoglycerate mutase family member 4 (PGAM4), mRNA.
0.0129122	down	CACYBP	Homo sapiens calcyclin binding protein (CACYBP), transcript variant 1, mRNA.
0.00964427	down	PTP4A3	Homo sapiens protein tyrosine phosphatase type IVA, member 3 (PTP4A3), transcript variant 2, mRNA.
0.027934	down	OSBPL3	Homo sapiens oxysterol binding protein-like 3 (OSBPL3), transcript variant 4, mRNA.
0.0257596	down	AFF1	Homo sapiens AF4/FMR2 family, member 1 (AFF1), mRNA.
0.00608368	down	HMBS	Homo sapiens hydroxymethylbilane synthase (HMBS), transcript variant 1, mRNA.
0.0459383	down	RET	Homo sapiens ret proto-oncogene (RET), transcript variant 2, mRNA.
0.00114384	down	GNAQ	Homo sapiens guanine nucleotide binding protein (G protein), q polypeptide (GNAQ), mRNA.
0.0126233	down	ASPM	Homo sapiens asp (abnormal spindle) homolog, microcephaly associated (Drosophila) (ASPM), mRNA.
0.0413019	down	LOC732007	Homo sapiens similar to Phosphoglycerate mutase 1 (Phosphoglycerate mutase isozyme B) (PGAM-B) (BPG-dependent PGAM 1) (LOC732007), mRNA.
0.012715	down	PIGK	Homo sapiens phosphatidylinositol glycan anchor biosynthesis, class K (PIGK), mRNA.
0.000135898	down	PRIM1	Homo sapiens primase, DNA, polypeptide 1 (49kDa) (PRIM1), mRNA.
0.00366333	down	HSD11B1	Homo sapiens hydroxysteroid (11-beta) dehydrogenase 1 (HSD11B1), transcript variant 2, mRNA.
0.0282769	down	HSD17B11	Homo sapiens hydroxysteroid (17-beta) dehydrogenase 11 (HSD17B11), mRNA.
0.00650656	down	MNDA	Homo sapiens myeloid cell nuclear differentiation antigen (MNDA), mRNA.
0.0335545	down	STOM	Homo sapiens stomatin (STOM), transcript variant 1, mRNA.
0.00711503	down	GIMAP6	Homo sapiens GTPase, IMAP family member 6 (GIMAP6), transcript variant 3, mRNA.
0.0209458	down	NUSAP1	Homo sapiens nucleolar and spindle associated protein 1 (NUSAP1), transcript variant 2, mRNA.
0.0151066	down	LOC652826	Homo sapiens similar to 26S protease regulatory subunit 6B (MIP224) (MB67-interacting protein) (TAT-binding protein 7) (TBP-7) (LOC652826), mRNA.
0.0483328	down	LIN9	Homo sapiens lin-9 homolog (C. elegans) (LIN9), mRNA.
0.0184529	down	CHMP5	Homo sapiens chromatin modifying protein 5 (CHMP5), mRNA.
0.0187321	down	ACTG1	Homo sapiens actin, gamma 1 (ACTG1), mRNA.
0.00619619	down	CAPRIN1	Homo sapiens cell cycle associated protein 1 (CAPRIN1), transcript variant 1, mRNA.
0.0145035	down	PRDX2	Homo sapiens peroxiredoxin 2 (PRDX2), nuclear gene encoding mitochondrial protein, transcript variant 3, mRNA.
0.00585012	down	GNLY	Homo sapiens granulysin (GNLY), transcript variant NKG5, mRNA.
0.0427223	down	LOC644774	Homo sapiens similar to Phosphoglycerate kinase 1 (LOC644774), mRNA.
0.0191883	down	FCGR1B	Homo sapiens Fc fragment of IgG, high affinity Ib, receptor (CD64) (FCGR1B), transcript variant 2, mRNA.
0.00640405	down	AURKB	Homo sapiens aurora kinase B (AURKB), mRNA.
0.000895277	down	PTGS1	Homo sapiens prostaglandin-endoperoxide synthase 1 (prostaglandin G/H synthase and cyclooxygenase) (PTGS1), transcript variant 1, mRNA.
0.0151919	down	TRAC	Homo sapiens T cell receptor alpha locus, mRNA (TRAC), mRNA
0.0124206	down	LOC648210	Homo sapiens similar to Heterogeneous nuclear ribonucleoprotein A1 (Helix-destabilizing protein) (Single-strand RNA-binding protein) (hnRNP core protein A1) (HDP) (LOC648210), mRNA.
0.00793005	down	DHX9	Homo sapiens DEAH (Asp-Glu-Ala-His) box polypeptide 9 (DHX9), mRNA.
0.0239	down	SORL1	Homo sapiens sortilin-related receptor, L(DLR class) A repeats-containing (SORL1), mRNA.
0.00780662	down	SPARCL1	Homo sapiens SPARC-like 1 (mast9, hevin) (SPARCL1), mRNA.
0.0142494	down	JMJD1C	Homo sapiens jumonji domain containing 1C (JMJD1C), transcript variant 1, mRNA.
0.0162025	down	ST8SIA5	Homo sapiens ST8 alpha-N-acetyl-neuraminide alpha-2,8-sialyltransferase 5 (ST8SIA5), mRNA.
0.0270108	down	PPIC	Homo sapiens peptidylprolyl isomerase C (cyclophilin C) (PPIC), mRNA.
0.00879875	down	AP1S1	Homo sapiens adaptor-related protein complex 1, sigma 1 subunit (AP1S1), transcript variant 1, mRNA.
0.00489074	down	WDR47	Homo sapiens WD repeat domain 47 (WDR47), mRNA.
0.0177575	down	ZFP36L2	Homo sapiens zinc finger protein 36, C3H type-like 2 (ZFP36L2), mRNA.
0.0186424	down	LOC728499	Homo sapiens similar to Nuclear envelope pore membrane protein POM 121 (Pore membrane protein of 121 kDa) (P145) (LOC728499), mRNA.
0.0232887	down	DHRS9	Homo sapiens dehydrogenase/reductase (SDR family) member 9 (DHRS9), transcript variant 1, mRNA.
0.00589099	down	POLA2	Homo sapiens polymerase (DNA directed), alpha 2 (70kD subunit) (POLA2), mRNA.
1.40354e-08	down	CDCA1	Homo sapiens cell division cycle associated 1 (CDCA1), transcript variant 1, mRNA.
0.000336379	down	ANLN	Homo sapiens anillin, actin binding protein (ANLN), mRNA.
0.00124943	down	SIVA	Homo sapiens CD27-binding (Siva) protein (SIVA), transcript variant 1, mRNA.
0.00939331	down	CCT7	Homo sapiens chaperonin containing TCP1, subunit 7 (eta) (CCT7), transcript variant 1, mRNA.
0.0119342	down	MAPKAP1	Homo sapiens mitogen-activated protein kinase associated protein 1 (MAPKAP1), transcript variant 6, mRNA.
0.0298171	down	SMC4	Homo sapiens structural maintenance of chromosomes 4 (SMC4), transcript variant 2, mRNA.
0.00107401	down	CHEK2	Homo sapiens CHK2 checkpoint homolog (S. pombe) (CHEK2), transcript variant 1, mRNA.
0.00935628	down	TSPAN3	Homo sapiens tetraspanin 3 (TSPAN3), transcript variant 1, mRNA.
0.016406	down	SCAMP5	Homo sapiens secretory carrier membrane protein 5 (SCAMP5), mRNA.
0.026531	down	GPR160	Homo sapiens G protein-coupled receptor 160 (GPR160), mRNA.
0.00470568	down	STAU2	Homo sapiens staufen, RNA binding protein, homolog 2 (Drosophila) (STAU2), mRNA.
0.0179315	down	MCM10	Homo sapiens minichromosome maintenance complex component 10 (MCM10), transcript variant 2, mRNA.
0.0497674	down	LOC100134648	Homo sapiens similar to hCG2024106, transcript variant 2 (LOC100134648), mRNA.
6.42763e-05	down	AK2	Homo sapiens adenylate kinase 2 (AK2), transcript variant AK2B, mRNA.

## Sheet: Legend
Supplementary Table S2
List up genes which were up- or downregulated in ADP-stimulated THP-1 macrophages vs. THP-1 macrophages that were incubated with PBS (control).
"Up" indicates upregulation, "down" indicates downregulation of the respective gene.
n=3 independent biological samples.
